# Supplementary material for: Replication/Assembly Defective Avian Flavivirus With Internal Deletions in the Capsid Can Be Used as an Approach for Living Attenuated Vaccine
Source: Front Immunol. 2021 Aug 4;12:694959. doi: 10.3389/fimmu.2021.694959 (PMC8371329; doi:10.3389/fimmu.2021.694959)
Supplement: Supplementary Table 1 — The primers used in this study. [file Table_1.xlsx]

## Sheet: Sheet1
Gene name	Primer sequences (5′ to 3′)
Duck TNF-α	Forward: ACAGGACAGCCTATGCCAAC
	Reverse: ACAGGAAGGGCAACACATCT
Duck IL-6	Forward: CCAAGGTGACGGAGGAAGAC
	Reverse: GTGAGGAGGGATTTCTGGGTAG
Duck IFNα	Forward:TTGCTCCTTCCCGGACA
	Reverse: GCTGAGGGTGTCGAAGAGGT
Duck IFNB1	Forward: TCTACAGAGCCTTGCCTGCAT
	Reverse: TGTCGGTGTCCAAAAGGATGT
Duck IL-1β	Forward: TCGACATCAACCAGAAGTGC
	Reverse: GAGCTTGTAGCCCTTGATGC
Duck β-actin	Forward:GATCACAGCCCTGGCACC
	Reverse: CGGATTCATCATACTCCTGCTT
TMUV-E	Forward: AATGGCTGTGGCTTGTTTGG
	Reverse: GGGCGTTATCACGAATCTA
