# Supplementary material for: Replication/Assembly Defective Avian Flavivirus With Internal Deletions in the Capsid Can Be Used as an Approach for Living Attenuated Vaccine
Source: Front Immunol. 2021 Aug 4;12:694959. doi: 10.3389/fimmu.2021.694959 (PMC8371329; doi:10.3389/fimmu.2021.694959)
Supplement: Supplementary Table 2 — Summary of outcomes of different constructs generated in this study. [file Table_2.xlsx]

## Sheet: Sheet1
	deletions	infectious virion1		deletions	infectious virion		deletions	infectious virion
N-terminus	4-19	lethal	α2	41-45	viable	α4	74-83	viable
	20-29	viable		41-50			74-88
N-terminus -α1	20-34			41-55			74-96
	20-39			41-60	lethal		74-98	lethal
	20-43		α1-α2	35-55		α3-α4	64-88	viable
	20-45		α3	64-68	viable		64-93
	20-47	lethal		64-73			64-96
	deletions	Viral Packaging2		constructs	vRNA replication3
N-terminus	ΔC4-29	enhanced		C14	lethal
	ΔC4-39	mildly attenuated		C19	attenuated
	ΔC4-43	mildly attenuated		C34	no4
	ΔC4-47	severely attenuated		C40	no
C-terminus	ΔC74-88	attenuated		C60	no
	ΔC98-104	attenuated		C73	no
	ΔC80-104	severely attenuated
